# Supplementary material for: Development and validation of an MRI-based radiomic model for predicting overall survival in nasopharyngeal carcinoma patients with local residual tumors after intensity-modulated radiotherapy
Source: BMC Med Imaging. 2022 Oct 4;22:174. doi: 10.1186/s12880-022-00902-6 (PMC9533536; doi:10.1186/s12880-022-00902-6)
Supplement: Supplementary file 2 — Additional file 2. Radscore and outcome for each patient [file 12880_2022_902_MOESM2_ESM.xls]

## Sheet: Supplementary file 2_Radscore f
Radscore and clinical outcomes for the training and validation cohorts
Training cohort			Validation cohort
Radscore	Time	Event	Radscore	Time	Event
-1.47831	50.4	0	-0.162723	28.5	1
-1.38536	47.2	0	-0.0960923	45.7	0
-1.31444	57.5	0	-0.704039	44.8	0
-1.30514	51.8	0	0.0572536	64.5	0
-1.25161	47.4	0	0.905769	68.2	0
-1.10754	58.1	0	-0.0321652	46.2	0
-1.09472	43.3	0	0.0107342	25.5	1
-1.05283	69	0	0.538003	57	0
-0.988734	59	0	0.22966	34	1
-0.907142	50.4	0	-0.0637032	52.6	0
-0.858666	67.8	0	-0.337289	59.5	0
-0.841578	60.5	0	0.147013	21.9	1
-0.830978	72	0	-0.116988	46	0
-0.829293	71.3	0	-0.405287	53.3	0
-0.770382	46	0	0.0492452	56.8	0
-0.744245	61.8	0	-0.798822	50.7	0
-0.737884	43	0	0.898627	15.7	1
-0.733386	45.1	0	-0.118954	48.5	0
-0.726848	44.5	0	-0.0931657	67.8	0
-0.721921	39.3	0	-0.214568	67	0
-0.66853	53	0	-0.0313652	56	0
-0.640602	54.2	0	0.21936	53.1	0
-0.62456	60.6	0	0.542016	67.7	0
-0.532607	45	0	0.552645	22	1
-0.495146	58.1	0	-0.72465	48	0
-0.494978	52.8	0	1.50265	30.8	1
-0.488546	62.2	0	-0.167144	53.6	0
-0.481413	64.4	0	-0.821131	68.4	0
-0.465293	47.3	0	-0.600355	15.9	1
-0.435883	58.2	0	-0.304141	71.5	0
-0.433252	59.3	0	-0.760969	47.4	0
-0.418662	58.1	0	0.144682	61.4	0
-0.417725	43.2	0	-0.267768	58.8	0
-0.35757	52.5	0	0.479348	15.6	1
-0.354286	57.7	0	0.163454	44	0
-0.349777	63.8	0	0.26553	25.7	1
-0.319043	62.4	0	0.50448	54.5	0
-0.315449	57	0	0.134223	71.8	0
-0.308915	51.7	0	-0.72869	46.8	0
-0.307369	43.6	0	0.561182	4	1
-0.30692	31.1	1	-0.780809	48.1	0
-0.298177	65.6	0	-0.11404	68	0
-0.283231	46.9	0	-0.0358757	60.4	0
-0.26187	44.4	0	0.347617	48.5	0
-0.257513	54.3	0	-0.250033	47.3	0
-0.256979	42.6	0
-0.247482	51.4	0
-0.245907	46	1
-0.241965	52.9	0
-0.213586	48.2	0
-0.196333	42.1	0
-0.193925	55.6	0
-0.185823	49.9	0
-0.15983	51.5	0
-0.157673	43	0
-0.150164	56	0
-0.144623	57.6	0
-0.141274	52.3	0
-0.132332	61	0
-0.123246	42.4	0
-0.116661	50.3	0
-0.109706	57.9	0
-0.108194	42	0
-0.103189	48	0
-0.101443	38.6	1
-0.0966459	43.6	0
-0.094765	60.6	0
-0.0759349	48	0
-0.0735777	54.6	0
-0.0664224	50.4	0
-0.0536942	51.4	0
-0.0496948	42.5	0
-0.0484718	54	0
-0.0477449	56.7	0
-0.0328558	50.1	0
-0.0252389	42.4	0
-0.0209802	42.4	0
-0.0199204	54.4	0
-0.0179876	4.8	1
-0.0151997	47.7	0
-0.00475021	47.3	0
-0.00398055	55.4	0
0.00552634	52	0
0.00759933	61.2	0
0.0174115	58	1
0.0188197	64	0
0.0311092	54.6	0
0.0315199	49.4	0
0.0337117	38.3	1
0.0351942	64	0
0.0379566	46.1	0
0.0440049	53.2	0
0.0456282	66.6	0
0.0521453	46	0
0.0575163	42.8	0
0.0622607	61.6	0
0.0664643	18	1
0.0690232	39	0
0.0861189	58.8	0
0.0869845	51	1
0.0878773	46	0
0.0882607	41	0
0.0909852	41.8	1
0.112996	6	1
0.129432	26.7	1
0.140192	55.8	0
0.153692	48.7	0
0.158606	51.4	0
0.176551	46.2	0
0.184506	63.2	0
0.196276	45	1
0.196622	57.8	0
0.215306	66.6	0
0.219179	39	1
0.219395	10.6	1
0.221367	41.4	0
0.224917	70	0
0.241315	49.6	0
0.250377	68	0
0.251047	59	0
0.251383	52.6	1
0.267405	55.6	0
0.267987	31.8	1
0.268699	19.4	1
0.281368	51.3	0
0.282325	42.8	0
0.287264	45.4	0
0.288604	63.1	0
0.294956	43.5	0
0.297854	43	0
0.33799	62.6	0
0.362285	53.5	0
0.379704	39	1
0.379867	60.2	0
0.394209	31	1
0.396466	47.4	1
0.405586	51.4	1
0.414146	36.7	1
0.429895	66	1
0.434843	27.8	1
0.436114	33.3	1
0.43878	12.4	1
0.445137	6	1
0.449907	70.1	0
0.494313	43.4	0
0.497569	56.9	0
0.497845	54.8	0
0.515988	28.5	1
0.540383	26	1
0.547377	57	0
0.554775	47.4	0
0.559966	71.9	0
0.565203	38	1
0.57835	45.1	0
0.586141	48.6	0
0.608219	61.5	0
0.61793	32.8	0
0.655705	35.6	1
0.688597	32.3	1
0.721308	59.3	0
0.723962	18	1
0.728445	53.3	0
0.742287	71.3	0
0.74991	53	1
0.775734	11	1
0.804748	55.6	0
0.828411	19.8	1
0.8487	64.4	0
0.917447	6.7	1
0.966618	19.3	1
0.995778	35.5	1
1.29047	27.1	1
1.63369	17	1
Event = 0 means alive, event = 1 means dead.
